# Supplementary material for: Trimetallic Nanoalloy of NiFeCo Embedded in Phosphidated Nitrogen Doped Carbon Catalyst for Efficient Electro-Oxidation of Kraft Lignin
Source: Polymers (Basel). 2022 Sep 9;14(18):3781. doi: 10.3390/polym14183781 (PMC9503039; doi:10.3390/polym14183781)
Supplement: Supplementary file 1 [file polymers-14-03781-s001.zip]

Archive with 1 entries (1 files):
- polymers-1907097-supplementary.pdf
